# Supplementary material for: The Kyoto Prognostic Index for patients with diffuse large B-cell lymphoma in the rituximab era
Source: Blood Cancer J. 2016 Jan 15;6(1):e383–. doi: 10.1038/bcj.2015.111 (PMC4742628; doi:10.1038/bcj.2015.111)
Supplement: Supplementary Table 1 [file bcj2015111x4.xlsx]

## Sheet: Supplementary Table 1
Characteristics	Training sample (n=323)	Validation sample (n=142)	Total (n=465)
Median follow-up duration	2.6 years	2.7 years	2.7 years
Gender, M/F	170/153	82/60	252/213
Age, median (range)	70.0 (23-94)	70.5 (35-94)	70.0 (23-94)
Age > 60 years, n (%)	252 (78.0)	112 (78.9)	364 (78.3)
LDH >1 x ULN, ≤3 x ULN, n (%)	142 (44.0)	57 (40.1)	199 (42.8)
LDH >3 x ULN, n (%)	31 (9.6)	13 (9.2)	44 (9.5)
Ann Arbor stage III-IV, n (%)	175 (54.2)	73 (51.4)	248 (53.3)
ECOG PS ≥2, n (%)	77 (23.8)	32 (22.5)	109 (23.4)
Extranodal disease*, n (%)	87 (26.9)	35 (24.7)	122 (26.2)
CRP >1.0mg/dL, n (%)	118 (36.5)	60 (42.3)	178 (38.3)
ALB <3.5mg/dL, n (%)	123 (38.1)	52 (36.6)	175 (37.6)
